# Supplementary material for: Continuous VOCs Monitoring in Saturated and Unsaturated Zones Using Thermal Desorber and Gas Chromatography: System Development and Field Application
Source: Int J Environ Res Public Health. 2022 Mar 14;19(6):3400. doi: 10.3390/ijerph19063400 (PMC8950982; doi:10.3390/ijerph19063400)
Supplement: Supplementary file 1 [file ijerph-19-03400-s001.zip]

Archive with 1 entries (1 files):
- ijerph-1620596-supplementary.pdf
